# Supplementary material for: A 3D Microfluidic Paper-Based Analytical Device with Smartphone-Based Colorimetric Readout for Phosphate Sensing
Source: Sensors (Basel). 2026 Jan 4;26(1):335. doi: 10.3390/s26010335 (PMC12788290; doi:10.3390/s26010335)
Supplement: Supplementary file 1 [file sensors-26-00335-s001.zip]

Archive with 1 entries (1 files):
- sensors-4042630-supplementary.pdf
